# Supplementary material for: Effects of Roasting on Antibacterial and Antioxidant Properties of Sophora japonica Buds—The Involvements of Rutin and Quercetin Constituents
Source: Plants (Basel). 2024 Nov 28;13(23):3337. doi: 10.3390/plants13233337 (PMC11644262; doi:10.3390/plants13233337)
Supplement: Supplementary file 1 [file plants-13-03337-s001.zip]

Archive with 6 entries (5 files):
- S1_Data/
- S1_Data/acid gallic standards and total polyphenols of SJ.xlsx
- S1_Data/antibacterial effects, MIC, zone.xlsx
- S1_Data/Extraction yield, rutin and quercetin conc calculation.xlsx
- S1_Data/IC50 calculations.xlsx
- S1_Data/quercetin, catechin standards, total flavonoids of SJ.xlsx
