# Supplementary material for: Effects of Roasting on Antibacterial and Antioxidant Properties of Sophora japonica Buds—The Involvements of Rutin and Quercetin Constituents
Source: Plants (Basel). 2024 Nov 28;13(23):3337. doi: 10.3390/plants13233337 (PMC11644262; doi:10.3390/plants13233337)
Supplement: Supplementary file 1 [file plants-13-03337-s001.zip › S1_Data/acid gallic standards and total polyphenols of SJ.xlsx]

## Sheet: acid gallic standard
	OD - OD blank
Acid gallic	n = 1	n = 2	n = 3	Mean	SD
2	0.142	0.139	0.144	0.141667	0.00251661
4	0.279	0.282	0.283	0.281333	0.00208167
6	0.385	0.388	0.386	0.386333	0.00152753
8	0.553	0.549	0.551	0.551	0.002
10	0.723	0.768	0.761	0.750667	0.0242143
12	0.841	0.831	0.836	0.836	0.005
14	0.983	0.963	0.959	0.968333	0.0128582
16	1.121	1.138	1.142	1.13367	0.0111505
18	1.221	1.203	1.207	1.21033	0.00945163
20	1.361	1.409	1.388	1.386	0.0240624
22	1.522	1.529	1.521	1.524	0.0043589
24	1.571	1.621	1.632	1.608	0.0325115
26	1.778	1.763	1.761	1.76733	0.00929157
28	1.851	1.901	1.909	1.887	0.0314325
30	1.911	1.915	1.918	1.91467	0.00351188
	Acid gallic (microgam/ml)	ABSORBANCE
	2	0.141667
	4	0.281333
	6	0.386333
	8	0.551
	10	0.750667
	12	0.836
	14	0.968333
	16	1.13367
	18	1.21033
	20	1.386
	22	1.524
	24	1.608
	26	1.76733
	28	1.887
	30	1.91467
Acid gallic (microgam/ml)		Absorbance	SD
	2	0.141667	0.00251661
	4	0.281333	0.00208167			2	0.141667
	6	0.386333	0.00152753			4	0.281333
	8	0.551	0.002			6	0.386333
	10	0.750667	0.0242143			8	0.551
	12	0.836	0.005			10	0.750667
	14	0.968333	0.0128582			12	0.836
	16	1.13367	0.0111505			14	0.968333
	18	1.21033	0.00945163			16	1.13367
	20	1.386	0.0240624			18	1.21033
	22	1.524	0.0043589			20	1.386
	24	1.608	0.0325115			22	1.524
	26	1.76733	0.00929157			24	1.608
	28	1.887	0.0314325			26	1.76733
	30	1.91467	0.00351188			28	1.887
							1.91467

## Sheet: polyphenol of 5 SJ extracts 
ACID GALLIC, standard curve
Measure at concentration of 1 mg EXTRACT/ 1 ml
Non-roasted SJ (hot air oven-dried)											3.0769 because the extraction yield was 32.5%, meaning that 1 g of extract was yield from 3.0769 g initial powder
	OD - OD blank
	0.345	0.354	0.323			microgam/ 1mg extract, hay mg/ g extract					mg/ g dried initial powder (extraction yield 32.5%)
				Mean	SD	n = 1	n = 2	n = 3	Mean	SD	n = 1	n = 2	n = 3	Mean	SD
	4.81751	4.95104	4.4911	4.75321	0.236615	96.3501	99.0208	89.822	95.0643	4.73229	31.314	32.182	29.1924	30.8961	1.53801
Yellow-roasted SJ											3.0769 because the extraction yield was 32.5%, meaning that 1 g of extract was yield from 3.0769 g initial powder
	OD - OD blank
	0.325	0.363	0.329			microgam/ 1mg extract, hay mg/ g extract					mg/ g dried initial powder (extraction yield 32.5%)
				Mean	SD	n = 1	n = 2	n = 3	Mean	SD	n = 1	n = 2	n = 3	Mean	SD
	4.52077	5.08457	4.58012	4.72849	0.309801	90.4154	101.691	91.6024	94.5697	6.19603	29.3852	33.05	29.771	30.7354	2.01372
Dark yellow-roasted SJ
	OD-Odblank
	0.571	0.562	0.559	microgam/ 1 mg		microgam/ 1mg extract					mg/ g dried initial powder (extraction yield 32.5%)
				Mean	SD	n = 1	n = 2	n = 3	Mean	SD	n = 1	n = 2	n = 3	Mean	SD
	8.17062	8.03709	7.99258	8.06677	0.0926558	163.412	160.742	159.852	161.335	1.85312	53.1094	52.2415	51.9522	52.4344	0.602267
Scorched-roasted SJ
	OD-Odblank
	0.438	0.461	0.422			microgam/ 1mg extract , or mg/ g extract					mg/ g dried initial powder (extraction yield 32.5%)
				Mean	SD	n = 1	n = 2	n = 3	Mean	SD	n = 1	n = 2	n = 3	Mean	SD		95.0643	4.73229	30.8961	1.53801
	6.19733	6.53858	5.95994	6.23195	0.290867	123.947	130.772	119.199	124.639	5.81734	40.2829	42.5011	38.7399	40.508	1.89065		94.5697	6.19603	30.7354	2.01372
Charred-roasted SJ	OD-Odblank																161.335	1.85312	52.4344	0.602267
	0.236	0.218	0.221			microgam/ 1mg extract					mg/ g dried initial powder (extraction yield 32.5%)						124.639	5.81734	40.508	1.89065
				Mean	SD	n = 1	n = 2	n = 3	Mean	SD	n = 1	n = 2	n = 3	Mean	SD		60.7418	2.86162	19.7412	0.930033
	3.2003	2.93323	2.97774	3.03709	0.143081	64.0059	58.6647	59.5549	60.7418	2.86162	20.8021	19.0662	19.3555	19.7412	0.930033
	Extract	Dried powder
Non-roasted	95.0643	30.8961
Yellow-roasted	94.5697	30.7354
Dark yellow-roasted	161.335	52.4344
Scorched-roasted	124.639	40.508											5.76221
Charred-roasted	60.7418	19.7412											20.0845
													7.57743
	SD 1	SD 2											11.9003
	4.73229	1.53801											1.87273
	6.19603	2.01372											6.52753
	1.85312	0.602267											2.46268
	5.81734	1.89065											3.86763
	2.86162	0.930033
	Extract		Dried powder
	Mean 1	SD 1	Mean 1	SD 2
Non-roasted	95.0643	4.73229	30.8961	1.53801		95.0643	4.73229	30.8961	1.53801
Yellow-roasted	94.5697	6.19603	30.7354	2.01372		94.5697	6.19603	30.7354	2.01372
Dark yellow-roasted	161.335	1.85312	52.4344	0.602267		161.335	1.85312	52.4344	0.602267
Scorched-roasted	124.639	5.81734	40.508	1.89065		124.639	5.81734	40.508	1.89065
Charred-roasted	60.7418	2.86162	19.7412	0.930033		60.7418	2.86162	19.7412	0.930033
	Extract	Dried powder
Non-roasted	95.0643	30.8961
Yellow-roasted	94.5697	30.7354
Dark yellow-roasted	161.335	52.4344
Scorched-roasted	124.639	40.508
Charred-roasted	60.7418	19.7412
	SD 1	SD 2
	4.73229	1.53801
	6.19603	2.01372
	1.85312	0.602267
	5.81734	1.89065
	2.86162	0.930033
polyphenol	Mean 1	SD 1	Mean 1	SD 2
Non-roasted	95.0643	4.73229	30.8961	1.53801
Yellow-roasted	94.5697	6.19603	30.7354	2.01372
Dark yellow-roasted	161.335	1.85312	52.4344	0.602267
Scorched-roasted	124.639	5.81734	40.508	1.89065
Charred-roasted	60.7418	2.86162	19.7412	0.930033
