# Supplementary material for: Effects of Roasting on Antibacterial and Antioxidant Properties of Sophora japonica Buds—The Involvements of Rutin and Quercetin Constituents
Source: Plants (Basel). 2024 Nov 28;13(23):3337. doi: 10.3390/plants13233337 (PMC11644262; doi:10.3390/plants13233337)
Supplement: Supplementary file 1 [file plants-13-03337-s001.zip › S1_Data/antibacterial effects, MIC, zone.xlsx]

## Sheet: MIC
Tested material	Gram (+)			Gram (-)
	Bacillus cereus	Bacillus subtilis	Staphylococcus aureus	Escherichia coli	Salmonella typhimurium	Pseudomonas aeruginosa
Non-roasted bud	125	125	62.5	500	1000	1000
Yellow-roasted bud	125	125	62.5	500	1000	1000
Dark yellow-roasted bud	31.5	31.5	15.6	125	250	250
Scorched-roasted bud	62.5	62.5	31.5	250	250	250
Charred-roasted bud	250	250	125	500	2000	2000
Quercetin	500	500	250	1000	2000	2000
Rutin	4000	4000	2000	4000	4000	4000

## Sheet: zones_SJ extracts
Non-roasted SJ							Yellow roasted SJ							Dark yellow roasted SJ							Scorched roasted SJ
Methanol							Methanol							Methanol							Methanol
Inhibitory zones (before sustracting well diameter 10 mm)
Baterium		30	15	7.5	3.8		Baterium		30	15	7.5	3.8		Baterium		30	15	7.5	3.8		Baterium		30	15	7.5	3.8
E. coli	n = 1	10	10	10	10		E. coli	n = 1	10	10	10	10		E. coli	n = 1	23.87	19.21	14.45	10		E. coli	n = 1	19.92	15.33	12.25	10
	n = 2	10	10	10	10			n = 2	10	10	10	10			n = 2	22.18	19.45	13.89	10			n = 2	19.56	15.02	12.11	10
	n = 3	10	10	10	10			n = 3	10	10	10	10			n = 3	21.85	18.92	14.09	10			n = 3	19.12	14.86	11.89	10
P. aureginosa	n = 1	10	10	10	10		P. aureginosa	n = 1	10	10	10	10		P. aureginosa	n = 1	19.23	16.22	12.21	10		P. aureginosa	n = 1	15.33	11.18	10	10
	n = 2	10	10	10	10			n = 2	10	10	10	10			n = 2	18.79	15.89	13.02	10			n = 2	14.87	11.27	10	10
	n = 3	10	10	10	10			n = 3	10	10	10	10			n = 3	19.11	16.09	12.45	10			n = 3	15.11	12.11	10	10
Salmonella	n = 1	10	10	10	10		Salmonella	n = 1	10	10	10	10		Salmonella	n = 1	18.33	15.86	12.81	10		Salmonella	n = 1	14.55	11.86	10	10
	n = 2	10	10	10	10			n = 2	10	10	10	10			n = 2	17.89	15.32	13.09	10			n = 2	14.46	12.23	10	10
	n = 3	10	10	10	10			n = 3	10	10	10	10			n = 3	18.09	14.97	12.56	10			n = 3	15.09	12.08	10	10
B. cereus	n = 1	15.81	12.36	10	10		B. cereus	n = 1	15.91	12.26	10	10		B. cereus	n = 1	25.86	20.21	16.24	12.32		B. cereus	n = 1	22.21	17.11	10	10
	n = 2	15.45	12.45	10	10			n = 2	15.35	12.55	10	10			n = 2	24.78	19.88	15.86	13.02			n = 2	21.09	16.65	10	10
	n = 3	14.91	11.91	10	10			n = 3	14.81	12.01	10	10			n = 3	26.25	18.89	15.22	12.11			n = 3	21.01	16.09	10	10
B. subtilis	n = 1	15.36	12.45	10	10		B. subtilis	n = 1	15.45	12.36	10	10		B. subtilis	n = 1	24.89	19.66	16.23	12.26		B. subtilis	n = 1	20.89	17.55	10	10
	n = 2	14.96	12.32	10	10			n = 2	14.86	12.42	10	10			n = 2	26.1	19.23	16.11	12.36			n = 2	20.65	17.68	10	10
	n = 3	15.32	12.02	10	10			n = 3	15.22	12.08	10	10			n = 3	25.56	18.88	15.89	11.89			n = 3	20.34	16.99	10	10
S.aureus	n = 1	19.08	16.32	13.27	10		S.aureus	n = 1	19.07	16.42	13.07	10		S.aureus	n = 1	33	27.63	21.15	17.62		S.aureus	n = 1	24.12	20.11	16.21	10
	n = 2	19.05	15.83	12.72	10			n = 2	19.22	15.72	12.54	10			n = 2	30.71	26.45	20.72	16.44			n = 2	23.31	19.88	14.36	10
	n = 3	18.98	14.92	12.36	10			n = 3	18.88	15.02	12.45	10			n = 3	32.72	26.27	20.33	17.15			n = 3	23.89	18.98	13.23	10
Non-roasted SJ							Yellow roasted SJ							Dark yellow roasted SJ							Scorched roasted SJ
Methanol							Methanol							Methanol							Methanol
Inhibitory zones (after sustracting well diameter 10 mm)
Baterium		30	15	7.5	3.8		Baterium		30	15	7.5	3.8		Baterium		30	15	7.5	3.8		Baterium		30	15	7.5	3.8
E. coli	n = 1	0	0	0	0		E. coli	n = 1	0	0	0	0		E. coli	n = 1	13.87	9.21	4.45	0		E. coli	n = 1	9.92	5.33	2.25	0
	n = 2	0	0	0	0			n = 2	0	0	0	0			n = 2	12.18	9.45	3.89	0			n = 2	9.56	5.02	2.11	0
	n = 3	0	0	0	0			n = 3	0	0	0	0			n = 3	11.85	8.92	4.09	0			n = 3	9.12	4.86	1.89	0
P. aureginosa	n = 1	0	0	0	0		P. aureginosa	n = 1	0	0	0	0		P. aureginosa	n = 1	9.23	6.22	2.21	0		P. aureginosa	n = 1	5.33	1.18	0	0
	n = 2	0	0	0	0			n = 2	0	0	0	0			n = 2	8.79	5.89	3.02	0			n = 2	4.87	1.27	0	0
	n = 3	0	0	0	0			n = 3	0	0	0	0			n = 3	9.11	6.09	2.45	0			n = 3	5.11	2.11	0	0
Salmonella	n = 1	0	0	0	0		Salmonella	n = 1	0	0	0	0		Salmonella	n = 1	8.33	5.86	2.81	0		Salmonella	n = 1	4.55	1.86	0	0
	n = 2	0	0	0	0			n = 2	0	0	0	0			n = 2	7.89	5.32	3.09	0			n = 2	4.46	2.23	0	0
	n = 3	0	0	0	0			n = 3	0	0	0	0			n = 3	8.09	4.97	2.56	0			n = 3	5.09	2.08	0	0
B. cereus	n = 1	5.81	2.36	0	0		B. cereus	n = 1	5.91	2.26	0	0		B. cereus	n = 1	15.86	10.21	6.24	2.32		B. cereus	n = 1	12.21	7.11	0	0
	n = 2	5.45	2.45	0	0			n = 2	5.35	2.55	0	0			n = 2	14.78	9.88	5.86	3.02			n = 2	11.09	6.65	0	0
	n = 3	4.91	1.91	0	0			n = 3	4.81	2.01	0	0			n = 3	16.25	8.89	5.22	2.11			n = 3	11.01	6.09	0	0
B. subtilis	n = 1	5.36	2.45	0	0		B. subtilis	n = 1	5.45	2.36	0	0		B. subtilis	n = 1	14.89	9.66	6.23	2.26		B. subtilis	n = 1	10.89	7.55	0	0
	n = 2	4.96	2.32	0	0			n = 2	4.86	2.42	0	0			n = 2	16.1	9.23	6.11	2.36			n = 2	10.65	7.68	0	0
	n = 3	5.32	2.02	0	0			n = 3	5.22	2.08	0	0			n = 3	15.56	8.88	5.89	1.89			n = 3	10.34	6.99	0	0
S.aureus	n = 1	9.08	6.32	3.27	0		S.aureus	n = 1	9.07	6.42	3.07	0		S.aureus	n = 1	23	17.63	11.15	7.62		S.aureus	n = 1	14.12	10.11	6.21	0
	n = 2	9.05	5.83	2.72	0			n = 2	9.22	5.72	2.54	0			n = 2	20.71	16.45	10.72	6.44			n = 2	13.31	9.88	4.36	0
	n = 3	8.98	4.92	2.36	0			n = 3	8.88	5.02	2.45	0			n = 3	22.72	16.27	10.33	7.15			n = 3	13.89	8.98	3.23	0
Non-roasted SJ							Yellow roasted SJ							Dark yellow roasted SJ							Scorched roasted SJ
Methanol							Methanol							Methanol							Methanol
Average of Inhibitory zones (after sustracting well diameter 10 mm) and SD calculation
Baterium		30	15	7.5	3.8		Baterium		30	15	7.5	3.8		Baterium		30	15	7.5	3.8		Baterium		30	15	7.5	3.8
E. coli	n = 1	0	0	0	0		E. coli	n = 1	0	0	0	0		E. coli	n = 1	13.87	9.21	4.45	0		E. coli	n = 1	9.92	5.33	2.25	0
	n = 2	0	0	0	0			n = 2	0	0	0	0			n = 2	12.18	9.45	3.89	0			n = 2	9.56	5.02	2.11	0
	n = 3	0	0	0	0			n = 3	0	0	0	0			n = 3	11.85	8.92	4.09	0			n = 3	9.12	4.86	1.89	0
	Mean	0	0	0	0			Mean	0	0	0	0			Mean	12.6333	9.19333	4.14333	0			Mean	9.53333	5.07	2.08333	0
	SD	0	0	0	0			SD	0	0	0	0			SD	1.08362	0.265393	0.283784	0			SD	0.400666	0.238956	0.181475	0
P. aureginosa	n = 1	0	0	0	0		P. aureginosa	n = 1	0	0	0	0		P. aureginosa	n = 1	9.23	6.22	2.21	0		P. aureginosa	n = 1	5.33	1.18	0	0
	n = 2	0	0	0	0			n = 2	0	0	0	0			n = 2	8.79	5.89	3.02	0			n = 2	4.87	1.27	0	0
	n = 3	0	0	0	0			n = 3	0	0	0	0			n = 3	9.11	6.09	2.45	0			n = 3	5.11	2.11	0	0
	Mean	0	0	0	0			Mean	0	0	0	0			Mean	9.04333	6.06667	2.56	0			Mean	5.10333	1.52	0	0
	SD	0	0	0	0			SD	0	0	0	0			SD	0.22745	0.166233	0.416053	0			SD	0.230072	0.512933	0	0
Salmonella	n = 1	0	0	0	0		Salmonella	n = 1	0	0	0	0		Salmonella	n = 1	8.33	5.86	2.81	0		Salmonella	n = 1	4.55	1.86	0	0
	n = 2	0	0	0	0			n = 2	0	0	0	0			n = 2	7.89	5.32	3.09	0			n = 2	4.46	2.23	0	0
	n = 3	0	0	0	0			n = 3	0	0	0	0			n = 3	8.09	4.97	2.56	0			n = 3	5.09	2.08	0	0
	Mean	0	0	0	0			Mean	0	0	0	0			Mean	8.10333	5.38333	2.82	0			Mean	4.7	2.05667	0	0
	SD	0	0	0	0			SD	0	0	0	0			SD	0.220303	0.448367	0.265141	0			SD	0.340735	0.1861	0	0
B. cereus	n = 1	5.81	2.36	0	0		B. cereus	n = 1	5.91	2.26	0	0		B. cereus	n = 1	15.86	10.21	6.24	2.32		B. cereus	n = 1	12.21	7.11	0	0
	n = 2	5.45	2.45	0	0			n = 2	5.35	2.55	0	0			n = 2	14.78	9.88	5.86	3.02			n = 2	11.09	6.65	0	0
	n = 3	4.91	1.91	0	0			n = 3	4.81	2.01	0	0			n = 3	16.25	8.89	5.22	2.11			n = 3	11.01	6.09	0	0
	Mean	5.39	2.24	0	0			Mean	5.35667	2.27333	0	0			Mean	15.63	9.66	5.77333	2.48333			Mean	11.4367	6.61667	0	0
	SD	0.45299	0.28931	0	0			SD	0.55003	0.270247	0	0			SD	0.761512	0.68695	0.515493	0.47648			SD	0.67092	0.510816	0	0
B. subtilis	n = 1	5.36	2.45	0	0		B. subtilis	n = 1	5.45	2.36	0	0		B. subtilis	n = 1	14.89	9.66	6.23	2.26		B. subtilis	n = 1	10.89	7.55	0	0
	n = 2	4.96	2.32	0	0			n = 2	4.86	2.42	0	0			n = 2	16.1	9.23	6.11	2.36			n = 2	10.65	7.68	0	0
	n = 3	5.32	2.02	0	0			n = 3	5.22	2.08	0	0			n = 3	15.56	8.88	5.89	1.89			n = 3	10.34	6.99	0	0
	Mean	5.21333	2.26333	0	0			Mean	5.17667	2.28667	0	0			Mean	15.5167	9.25667	6.07667	2.17			Mean	10.6267	7.40667	0	0
	SD	0.220303	0.22053	0	0			SD	0.297377	0.181475	0	0			SD	0.606163	0.390683	0.172434	0.247588			SD	0.275741	0.366652	0	0
S.aureus	n = 1	9.08	6.32	3.27	0		S.aureus	n = 1	9.07	6.42	3.07	0		S.aureus	n = 1	23	17.63	11.15	7.62		S.aureus	n = 1	14.12	10.11	6.21	0
	n = 2	9.05	5.83	2.72	0			n = 2	9.22	5.72	2.54	0			n = 2	20.71	16.45	10.72	6.44			n = 2	13.31	9.88	4.36	0
	n = 3	8.98	4.92	2.36	0			n = 3	8.88	5.02	2.45	0			n = 3	22.72	16.27	10.33	7.15			n = 3	13.89	8.98	3.23	0
	Mean	9.03667	5.69	2.78333	0			Mean	9.05667	5.72	2.68667	0			Mean	22.1433	16.7833	10.7333	7.07			Mean	13.7733	9.65667	4.6	0
	SD	0.051316	0.710422	0.458294	0			SD	0.170392	0.7	0.335012	0			SD	1.24917	0.738738	0.410163	0.594054			SD	0.417413	0.597188	1.50443	0
Non-roasted SJ							Yellow roasted SJ							Dark yellow roasted SJ							Scorched roasted SJ
Methanol							Methanol							Methanol							Methanol
Mean values and SD
Baterium		30	15	7.5	3.8		Baterium		30	15	7.5	3.8		Baterium		30	15	7.5	3.8		Baterium		30	15	7.5	3.8
E. coli	Mean	0	0	0	0		E. coli	Mean	0	0	0	0		E. coli	Mean	12.6333	9.19333	4.14333	0		E. coli	Mean	9.53333	5.07	2.08333	0
	SD	0	0	0	0			SD	0	0	0	0			SD	1.08362	0.265393	0.283784	0			SD	0.400666	0.238956	0.181475	0
P. aureginosa	Mean	0	0	0	0		P. aureginosa	Mean	0	0	0	0		P. aureginosa	Mean	9.04333	6.06667	2.56	0		P. aureginosa	Mean	5.10333	1.52	0	0
	SD	0	0	0	0			SD	0	0	0	0			SD	0.22745	0.166233	0.416053	0			SD	0.230072	0.512933	0	0
Salmonella	Mean	0	0	0	0		Salmonella	Mean	0	0	0	0		Salmonella	Mean	8.10333	5.38333	2.82	0		Salmonella	Mean	4.7	2.05667	0	0
	SD	0	0	0	0			SD	0	0	0	0			SD	0.220303	0.448367	0.265141	0			SD	0.340735	0.1861	0	0
B. subtilis	Mean	5.39	2.24	0	0		B. subtilis	Mean	5.35667	2.27333	0	0		B. subtilis	Mean	15.63	9.66	5.77333	2.48333		B. subtilis	Mean	11.4367	6.61667	0	0
	SD	0.45299	0.28931	0	0			SD	0.55003	0.270247	0	0			SD	0.761512	0.68695	0.515493	0.47648			SD	0.67092	0.510816	0	0
B. cereus	Mean	5.21333	2.26333	0	0		B. cereus	Mean	5.17667	2.28667	0	0		B. cereus	Mean	15.5167	9.25667	6.07667	2.17		B. cereus	Mean	10.6267	7.40667	0	0
	SD	0.220303	0.22053	0	0			SD	0.297377	0.181475	0	0			SD	0.606163	0.390683	0.172434	0.247588			SD	0.275741	0.366652	0	0
S.aureus	Mean	9.03667	5.69	2.78333	0		S.aureus	Mean	9.05667	5.72	2.68667	0		S.aureus	Mean	22.1433	16.7833	10.7333	7.07		S.aureus	Mean	13.7733	9.65667	4.6	0
	SD	0.051316	0.710422	0.458294	0			SD	0.170392	0.7	0.335012	0			SD	1.24917	0.738738	0.410163	0.594054			SD	0.417413	0.597188	1.50443	0
Non-roasted SJ							Yellow roasted SJ							Dark yellow roasted SJ							Scorched roasted SJ
Methanol							Methanol							Methanol							Methanol
Baterium	Vi khuẩn	30	15	7.5	3.8		Baterium	Vi khuẩn	30	15	7.5	3.8		Baterium	Vi khuẩn	30	15	7.5	3.8		Baterium	Vi khuẩn	30	15	7.5	3.8
E. coli	Mean	0	0	0	0		E. coli	Mean	0	0	0	0		E. coli	Mean	12.6333	9.19333	4.14333	0		E. coli	Mean	9.53333	5.07	2.08333	0
	SD	0	0	0	0			SD	0	0	0	0			SD	1.08362	0.265393	0.283784	0			SD	0.400666	0.238956	0.181475	0
P. aureginosa	Mean	0	0	0	0		P. aureginosa	Mean	0	0	0	0		P. aureginosa	Mean	9.04333	6.06667	2.56	0		P. aureginosa	Mean	5.10333	1.52	0	0
	SD	0	0	0	0			SD	0	0	0	0			SD	0.22745	0.166233	0.416053	0			SD	0.230072	0.512933	0	0
Salmonella	Mean	0	0	0	0		Salmonella	Mean	0	0	0	0		Salmonella	Mean	8.10333	5.38333	2.82	0		Salmonella	Mean	4.7	2.05667	0	0
	SD	0	0	0	0			SD	0	0	0	0			SD	0.220303	0.448367	0.265141	0			SD	0.340735	0.1861	0	0
B. subtilis	Mean	5.39	2.24	0	0		B. subtilis	Mean	5.35667	2.27333	0	0		B. subtilis	Mean	15.63	9.66	5.77333	2.48333		B. subtilis	Mean	11.4367	6.61667	0	0
	SD	0.45299	0.28931	0	0			SD	0.55003	0.270247	0	0			SD	0.761512	0.68695	0.515493	0.47648			SD	0.67092	0.510816	0	0
B. cereus	Mean	5.21333	2.26333	0	0		B. cereus	Mean	5.17667	2.28667	0	0		B. cereus	Mean	15.5167	9.25667	6.07667	2.17		B. cereus	Mean	10.6267	7.40667	0	0
	SD	0.220303	0.22053	0	0			SD	0.297377	0.181475	0	0			SD	0.606163	0.390683	0.172434	0.247588			SD	0.275741	0.366652	0	0
S.aureus	Mean	9.03667	5.69	2.78333	0		S.aureus	Mean	9.05667	5.72	2.68667	0		S.aureus	Mean	22.1433	16.7833	10.7333	7.07		S.aureus	Mean	13.7733	9.65667	4.6	0
	SD	0.051316	0.710422	0.458294	0			SD	0.170392	0.7	0.335012	0			SD	1.24917	0.738738	0.410163	0.594054			SD	0.417413	0.597188	1.50443	0

## Sheet: zones_2 isolated compounds 
Rutin: only inhibition on gram positive bacteria
Quercetin: all bacteria
QUERCETIN (diameter before substract 10 mm)							RUTIN (only inhibit gram +) (diameter before substract 10 mm)
	Conc	3	1.5	0.8	0.4			Conc	25	12.5	6.3	3.1
E. coli	n = 1	21.36	18.32	10	10		B. subtilis	n = 1	13.88	10	10	10
	n = 2	20.11	18.01	10	10			n = 2	13.49	10	10	10
	n = 3	19.82	17.88	10	10			n = 3	14.02	10	10	10
	Mean							Mean
	SD							SD
P. aureginosa	n = 1	18.03	15.82	10	10		B. cereus	n = 1	14.11	10	10	10
	n = 2	17.36	15.36	10	10			n = 2	14.82	10	10	10
	n = 3	17.85	14.92	10	10			n = 3	15.08	10	10	10
	Mean							Mean
	SD							SD
Salmonella	n = 1	19.21	16.23	10	10		S.aureus	n = 1	15.89	10	10	10
	n = 2	18.35	15.99	10	10			n = 2	15.36	10	10	10
	n = 3	18.68	16.02	10	10			n = 3	14.98	10	10	10
	Mean							Mean
	SD							SD
B. subtilis	n = 1	24.21	19.12	10	10		RUTIN (only inhibit gram +) (diameter after substract 10 mm)
	n = 2	23.22	18.78	10	10				25	12.5	6.3	3.1
	n = 3	22.98	19.08	10	10		B. subtilis	n = 1	3.88	0	0	0
	Mean							n = 2	3.49	0	0	0
	SD							n = 3	4.02	0	0	0
B. cereus	n = 1	23.66	18.08	10	10			Mean	3.79667	0	0	0
	n = 2	22.45	17.89	10	10			SD	0.274651	0	0	0
	n = 3	21.66	18.09	10	10		B. cereus	n = 1	4.11	0	0	0
	Mean							n = 2	4.82	0	0	0
	SD							n = 3	5.08	0	0	0
S.aureus	n = 1	26.84	22.31	10	10			Mean	4.67	0	0	0
	n = 2	25.32	20.21	10	10			SD	0.502096	0	0	0
	n = 3	24.89	19.68	10	10		S.aureus	n = 1	5.89	0	0	0
	Mean							n = 2	5.36	0	0	0
	SD							n = 3	4.98	0	0	0
								Mean	5.41	0	0	0
QUERCETIN (diameter after substract 10 mm)								SD	0.457056	0	0	0
QUERCETIN		Conc mg/ mL)
Baterium		3	1.5	0.8	0.4
E. coli	n = 1	11.36	8.32	0	0
	n = 2	10.11	8.01	0	0
	n = 3	9.82	7.88	0	0		RUTIN		Conc mg/ mL)
	Mean	10.43	8.07	0	0				25	12.5	6.3	3.1
	SD	0.818352	0.226053	0	0		B. subtilis	n = 1	3.88	0	0	0
P. aureginosa	n = 1	8.03	5.82	0	0			n = 2	3.49	0	0	0
	n = 2	7.36	5.36	0	0			n = 3	4.02	0	0	0
	n = 3	7.85	4.92	0	0			Mean	3.79667	0	0	0
	Mean	7.74667	5.36667	0	0			SD	0.274651	0	0	0
	SD	0.346747	0.450037	0	0		B. cereus	n = 1	4.11	0	0	0
Salmonella	n = 1	9.21	6.23	0	0			n = 2	4.82	0	0	0
	n = 2	8.35	5.99	0	0			n = 3	5.08	0	0	0
	n = 3	8.68	6.02	0	0			Mean	4.67	0	0	0
	Mean	8.74667	6.08	0	0			SD	0.502096	0	0	0
	SD	0.433859	0.130767	0	0		S.aureus	n = 1	5.89	0	0	0
B. subtilis	n = 1	14.21	9.12	0	0			n = 2	5.36	0	0	0
	n = 2	13.22	8.78	0	0			n = 3	4.98	0	0	0
	n = 3	12.98	9.08	0	0			Mean	5.41	0	0	0
	Mean	13.47	8.99333	0	0			SD	0.457056	0	0	0
	SD	0.651997	0.185831	0	0
B. cereus	n = 1	13.66	8.08	0	0
	n = 2	12.45	7.89	0	0
	n = 3	11.66	8.09	0	0
	Mean	12.59	8.02	0	0
	SD	1.00732	0.112694	0	0
S.aureus	n = 1	16.84	12.31	0	0
	n = 2	15.32	10.21	0	0
	n = 3	14.89	9.68	0	0
	Mean	15.6833	10.7333	0	0
	SD	1.02452	1.39091	0	0
