# Supplementary material for: Effects of Roasting on Antibacterial and Antioxidant Properties of Sophora japonica Buds—The Involvements of Rutin and Quercetin Constituents
Source: Plants (Basel). 2024 Nov 28;13(23):3337. doi: 10.3390/plants13233337 (PMC11644262; doi:10.3390/plants13233337)
Supplement: Supplementary file 1 [file plants-13-03337-s001.zip › S1_Data/Extraction yield, rutin and quercetin conc calculation.xlsx]

## Sheet: Standard rutin and quercetin
Measurement results
	Rutin	RT	S peak	Area under peak/10 ^ 6
	4 mg/ml	10.663	24341876	24.3419
	2 mg/ml	10.705	12050968	12.051
	1 mg/ml	10.657	5195270	5.19527
	0.5 mg/ml	10.627	2607640	2.60764
	Quercetin
	4 mg/ml	13.206	38456206	38.4562
	2 mg/ml	13.219	18329205	18.3292
	1 mg/ml	13.212	9628029	9.62803
	0.5 mg/ml	13.229	5006023	5.00602
Reference curve for Rutin
4	24.3419
2	12.051
1	5.19527
0.5	2.60764
Reference curve for Quercetin
4	38.4562
2	18.3292
1	9.62803
0.5	5.00602

## Sheet: Extract efficiency
Extraction yields were 32.5%
Hot air dried sample
	powder (g)	extract	%
n = 1	10	3.26	32.6
n = 2	10	3.253	32.53
n = 3	10	3.25	32.5
		Mean	32.5433
		SD	0.051316
Yellow-roasted sample
	powder (g)	extract	%
n = 1	10	3.257	32.57
n = 2	10	3.261	32.61
n = 3	10	3.232	32.32
		Mean	32.5
		SD	0.157162
Dark yellow-roasted sample
	powder (g)	extract	%
n = 1	10	3.251	32.51
n = 2	10	3.263	32.63
n = 3	10	3.24	32.4
		Mean	32.5133
		SD	0.115036
Scorched-roasted sample
	powder (g)	extract	%
n = 1	10	3.254	32.54
n = 2	10	3.243	32.43
n = 3	10	3.262	32.62
		Mean	32.53
		SD	0.0953939
Charred-roasted sample
	powder (g)	extract	%
n = 1	10	3.248	32.48
n = 2	10	3.246	32.46
n = 3	10	3.262	32.62
		Mean	32.52
		SD	0.087178

## Sheet: Rutin and quercetin-SJ samples
Calculation of rutin and quercetin contents in 5 SJ bud materials
Dried sample; 5 mg EXTRACT/ mL
	S peak	S peak/ 10^6	Conc in 5mg	Conc in 1 mg extract	Extraction yield	1 mg extract equal to mg powder	conc in 1000 mg powder	Conc in 1000 mg extract
Rutin	23936170	23.9362	3.92874	0.785749	0.325	3.07692	255.368	785.749
	24011234	24.0112	3.94071	0.788141	0.325	3.07692	256.146	788.141
	23764820	23.7648	3.90144	0.780287	0.325	3.07692	253.593	780.287
			Mean	0.784726			255.036	784.726
			SD	0.00402561			1.30832	4.02561
Quercetin	S peak	S peak/ 10^6	Conc in 5 mg	Conc in 1 mg extract	Extraction yield	1 mg extract equal to mg powder	conc in 1000 mg powder	Conc in 1000 mg extract
	2080231	2.08023	0.224701	0.0449403	0.325	3.07692	14.6056	44.9403
	2008023	2.00802	0.217147	0.0434294	0.325	3.07692	14.1146	43.4294
	1983452	1.98345	0.214577	0.0429153	0.325	3.07692	13.9475	42.9153
			Mean	0.0437617			14.2225	43.7617
			SD	0.00105257			0.342086	1.05257
Yellow-roasted sample; 5 mg EXTRACT/ mL
	S peak	S peak/ 10^6	Conc in 5mg	Conc in 1 mg extract	Extraction yield	1 mg extract equal to mg powder	conc in 1000 mg powder	Conc in 1000 mg extract
Rutin	23773890	23.7739	3.90288	0.780577	0.325	3.07692	253.687	780.577
	23684560	23.6846	3.88865	0.777729	0.325	3.07692	252.762	777.729
	24004216	24.0042	3.93959	0.787918	0.325	3.07692	256.073	787.918
			Mean	0.782075			254.174	782.075
			SD	0.00525671			1.70843	5.25671
Quercetin	S peak	S peak/ 10^6	Conc in 5 mg	Conc in 1 mg extract	Extraction yield	1 mg extract equal to mg powder	conc in 1000 mg powder	Conc in 1000 mg extract
	2097688	2.09769	0.226528	0.0453055	0.325	3.07692	14.7243	45.3055
	2015788	2.01579	0.21796	0.0435919	0.325	3.07692	14.1674	43.5919
	2023366	2.02337	0.218752	0.0437505	0.325	3.07692	14.2189	43.7505
			Mean	0.044216			14.3702	44.216
			SD	0.000946923			0.30775	0.946923
Dark yellow-roasted sample; 5 mg EXTRACT/ mL
	S peak	S peak/ 10^6	Conc in 5 mg	Conc in 1 mg extract	Extraction yield	1 mg extract equal to mg powder	conc in 1000 mg powder	Conc in 1000 mg extract
Rutin	20690596	20.6906	3.41152	0.682304	0.325	3.07692	221.749	682.304
	20888432	20.8884	3.44305	0.68861	0.325	3.07692	223.798	688.61
	20624368	20.6244	3.40097	0.680193	0.325	3.07692	221.063	680.193
			Mean	0.683702			222.203	683.702
			SD	0.00437894			1.42316	4.37894
Quercetin	S peak	S peak/ 10^6	Conc in 5 mg	Conc in 1 mg extract	Extraction yield	1 mg extract equal to mg powder	conc in 1000 mg powder	Conc in 1000 mg extract
	4086329	4.08633	0.434575	0.086915	0.325	3.07692	28.2474	86.915
	4123421	4.12342	0.438456	0.0876911	0.325	3.07692	28.4996	87.6911
	4055363	4.05536	0.431335	0.0862671	0.325	3.07692	28.0368	86.2671
			Mean	0.0869577			28.2613	86.9577
			SD	0.000712969			0.231715	0.712969
Scorched-roasted sample; 5 mg EXTRACT/ mL
	S peak	S peak/ 10^6	Conc in 5 mg	Conc in 1 mg extract	Extraction yield	1 mg extract equal to mg powder	conc in 1000 mg powder	Conc in 1000 mg extract
Rutin	19148592	19.1486	3.16578	0.633157	0.325	3.07692	205.776	633.157
	18980384	18.9804	3.13898	0.627796	0.325	3.07692	204.034	627.796
	19166497	19.1665	3.16864	0.633727	0.325	3.07692	205.961	633.727
			Mean	0.63156			205.257	631.56
			SD	0.0032725			1.06356	3.2725
Quercetin	S peak	S peak/ 10^6	Conc in 5 mg	Conc in 1 mg extract	Extraction yield	1 mg extract equal to mg powder	conc in 1000 mg powder	Conc in 1000 mg extract
	2804245	2.80424	0.300446	0.0600892	0.325	3.07692	19.529	60.0892
	2723375	2.72337	0.291986	0.0583972	0.325	3.07692	18.9791	58.3972
	2693642	2.69364	0.288875	0.057775	0.325	3.07692	18.7769	57.775
			Mean	0.0587538			19.095	58.7538
			SD	0.00119762			0.389227	1.19762
Charred roasting samples; 5 mg/ml
	S peak	S peak/ 10^6	Conc in 5 mg	Conc in 1 mg extract	Extraction yield	1 mg extract equal to mg powder	conc in 1000 mg powder	Conc in 1000 mg extract
Rutin	11465248	11.4652	1.94135	0.388269	0.325	3.07692	126.188	388.269
	11283672	11.2837	1.91241	0.382482	0.325	3.07692	124.307	382.482
	11549388	11.5494	1.95476	0.390951	0.325	3.07692	127.059	390.951
			Mean	0.387234			125.851	387.234
			SD	0.00432838			1.40672	4.32838
Quercetin	S peak	S peak/ 10^6	Conc in 5 mg	Conc in 1 mg extract	Extraction yield	1 mg extract equal to mg powder	conc in 1000 mg powder	Conc in 1000 mg extract
	961409	0.961409	0.107653	0.0215305	0.325	3.07692	6.99742	21.5305
	928572	0.928572	0.104217	0.0208435	0.325	3.07692	6.77413	20.8435
	942966	0.942966	0.105723	0.0211446	0.325	3.07692	6.87201	21.1446
			Mean	0.0211729			6.88119	21.1729
			SD	0.000344403			0.111931	0.344403

## Sheet: Conc in well, rutin & quercetin
CONCENTRATION IN EACH WELL IN WELL AGAR DIFFUSION METHODS
Hot air dried samples (non-roasted)
	Conc in 1 mg extract	Conc in 30 mg extract	Conc in 15 mg extract	Conc in 7.5 mg extract	Conc in 3.75 mg extract
Rutin	0.784726	23.5418	11.7709	5.88544	2.94272
Quercetin	Conc in 1 mg extract	Conc in 30 mg extract	Conc in 15 mg extract	Conc in 7.5 mg extract	Conc in 3.75 mg extract
	0.0437617	1.31285	0.656425	0.328213	0.164106
Yellow-roasted samples
	Conc in 1 mg extract	Conc in 30 mg extract	Conc in 15 mg extract	Conc in 7.5 mg extract	Conc in 3.75 mg extract
Rutin	0.782075	23.4622	11.7311	5.86556	2.93278
Quercetin	Conc in 1 mg extract	Conc in 30 mg extract	Conc in 15 mg extract	Conc in 7.5 mg extract	Conc in 3.75 mg extract
	0.044216	1.32648	0.66324	0.33162	0.16581
Dark yellow-roasted samples
	Conc in 1 mg extract	Conc in 30 mg extract	Conc in 15 mg extract	Conc in 7.5 mg extract	Conc in 3.75 mg extract
Rutin	0.683702	20.5111	10.2555	5.12777	2.56388
Quercetin	Conc in 1 mg extract	Conc in 30 mg extract	Conc in 15 mg extract	Conc in 7.5 mg extract	Conc in 3.75 mg extract
	0.0869577	2.60873	1.30437	0.652183	0.326092
Scorched-roasted samples
	Conc in 1 mg extract	Conc in 30 mg extract	Conc in 15 mg extract	Conc in 7.5 mg extract	Conc in 3.75 mg extract
Rutin	0.63156	18.9468	9.4734	4.7367	2.36835
Quercetin	Conc in 1 mg extract	Conc in 30 mg extract	Conc in 15 mg extract	Conc in 7.5 mg extract	Conc in 3.75 mg extract
	0.0587538	1.76261	0.881307	0.440654	0.220327
Charred-roasted samples
	Conc in 1 mg extract	Conc in 30 mg extract	Conc in 15 mg extract	Conc in 7.5 mg extract	Conc in 3.75 mg extract
Rutin	0.387234	11.617	5.80851	2.90426	1.45213
Quercetin	Conc in 1 mg extract	Conc in 30 mg extract	Conc in 15 mg extract	Conc in 7.5 mg extract	Conc in 3.75 mg extract
	0.0211729	0.635187	0.317593	0.158797	0.0793983
