# Supplementary material for: Effects of Roasting on Antibacterial and Antioxidant Properties of Sophora japonica Buds—The Involvements of Rutin and Quercetin Constituents
Source: Plants (Basel). 2024 Nov 28;13(23):3337. doi: 10.3390/plants13233337 (PMC11644262; doi:10.3390/plants13233337)
Supplement: Supplementary file 1 [file plants-13-03337-s001.zip › S1_Data/IC50 calculations.xlsx]

## Sheet: IC50 compounds - DPPH
TROLOX, IC50
Conc	n = 1	n = 2	n = 3
1	6.08167	6.88468	5.69948
1.5	14.8566	16.0069	15.1123
2	21.894	22.2892	21.3299
2.5	27.9757	28.5714	27.4611
3	36.3162	36.747	35.924
3.5	44.4831	45.0086	44.3869
4	50.9991	52.1515	51.209
4.5	62.2068	61.9621	61.5717
5	71.0686	73.1497	69.8618
5.5	80.0174	80.7229	81.8653
6	88.8792	88.296	90.5009
n = 1
Conc	%
1	6.08167
1.5	14.8566
2	21.894
2.5	27.9757
3	36.3162
3.5	44.4831
4	50.9991
4.5	62.2068
5	71.0686
5.5	80.0174
6	88.8792
IC50	3.74976
n = 2
Conc	%
1	6.88468
1.5	16.0069
2	22.2892
2.5	28.5714
3	36.747
3.5	45.0086
4	52.1515
4.5	61.9621
5	73.1497
5.5	80.7229
6	88.296
IC50	3.71214
n = 3
Conc	%
1	5.69948										Conc	%
1.5	15.1123
2	21.3299
2.5	27.4611
3	35.924
3.5	44.3869
4	51.209
4.5	61.5717
5	69.8618
5.5	81.8653
6	90.5009
IC50	3.77321
TROLOX
IC50	3.74976
	3.71214
	3.77321
Mean	3.74504
SD	0.0308093
ACID GALLIC, IC50
Conc	n = 1	n = 2	n = 3
1.8	15.2911	6.45439	6.21762
2	22.4153	21.9449	21.1572
2.2	29.5395	27.5387	28.4111
2.4	35.2737	33.5628	33.1606
2.6	43.8749	42.9432	42.228
2.8	57.0808	58.1756	56.9085
3	58.7315	62.3064	59.7582
3.2	64.1182	65.5766	63.7306
3.4	74.3701	72.8055	72.5389
3.6	83.5795	80.809	81.0881
3.8	92.8758	91.5663	91.1917
n = 1	Conc	%
	1.8	15.8845
	2	23.2852
	2.2	30.6859
	2.4	36.6426
	2.6	45.5776
	2.8	59.296
	3	61.0108
	3.2	66.6065
	3.4	77.2563
	3.6	86.8231
	3.8	96.4801
	IC50	2.68635
n = 2	Conc	%
1.8	6.39932
2	21.7577
2.2	27.3038
2.4	33.2765
2.6	42.5768
2.8	57.6792
3	61.7747
3.2	65.0171
3.4	72.1843
3.6	80.1195
3.8	90.785
IC50	2.77967
n = 3	Conc	%
1.8	6.21762
2	21.1572
2.2	28.4111
2.4	33.1606
2.6	42.228
2.8	56.9085
3	59.7582
3.2	63.7306
3.4	72.5389
3.6	81.0881
3.8	91.1917
IC50	2.78541
Acid Gallic
IC50	2.68635
	2.77967
	2.78541
Mean	2.75048
SD	0.0556111
QUERCETIN, IC50
Conc	n = 1	n = 2	n = 3
2	15.5632	15.9693	18.8745
2.2	21.8401	22.6302	22.7706
2.4	28.7188	29.8036	30.5628
2.6	35.1677	36.123	36.0173
2.8	43.8521	45.0043	45.368
3	55.8899	56.6183	56.0173
3.2	58.0396	58.497	59.0476
3.4	63.5426	64.304	64.5022
3.6	73.7747	73.8685	73.7662
3.8	83.233	84.2015	85.6277
4	91.9175	92.4851	92.8139
n = 1	Conc	%
	2	15.5632
	2.2	21.8401
	2.4	28.7188
	2.6	35.1677
	2.8	43.8521
	3	55.8899
	3.2	58.0396
	3.4	63.5426
	3.6	73.7747
	3.8	83.233
	4	91.9175
	IC50	2.94832
n = 2	Conc	%
	2	15.9693
	2.2	22.6302
	2.4	29.8036
	2.6	36.123
	2.8	45.0043
	3	56.6183
	3.2	58.497
	3.4	64.304
	3.6	73.8685
	3.8	84.2015
	4	92.4851
	IC50	2.92896
n = 3	Conc	%
	2	18.8745
	2.2	22.7706
	2.4	30.5628
	2.6	36.0173
	2.8	45.368
	3	56.0173
	3.2	59.0476
	3.4	64.5022
	3.6	73.7662
	3.8	85.6277
	4	92.8139
	IC50	2.91386
QUERCETIN IC50
	2.94832
	2.92896
	2.91386
Mean	2.93038
SD	0.01727
RUTIN, IC50
n = 1	Conc	%
	5	5.87219
	6	8.03109
	7	22.1071
	8	38.5147
	9	45.6822
	10	56.3903
	11	60.1036
	12	73.057
	13	83.3333
	14	92.7461
	15	96.4594
	IC50	9.69503
n = 2	Conc	%
	5	6.17496
	6	8.91938
	7	22.2127
	8	39.4511
	9	47.1698
	10	56.2607
	11	63.3791
	12	71.6123
	13	83.8765
	14	93.5678
	IC50	9.57419
n = 3	Conc	%
	5	8.02048
	6	8.53242
	7	22.9522
	8	37.628
	9	45.8191
	10	55.8874
	11	62.372
	12	70.8191
	13	83.0205
	14	92.8328
	15	96.4164
	IC50	9.67094
RUTIN, IC50
IC50
	9.69503
	9.57419
	9.67094
Mean	9.64672
SD	0.0639574

## Sheet: IC50, SJ extracts, DPPH
IC50 of methanol SJ extracts in DPPH
Oven-dried SJ (Non-roasted SJ material)
	%	%	%
Conc	n = 1	n = 2	n = 3			n = 1							n = 2							n = 3
6	5.4007	5.72917	7.2227		6	5.4007						6	5.72917						6	7.2227
8	13.0058	13.18	12.7162		8	13.0058						8	13.18						8	12.7162
10	26.8786	26.6145	28.2808		10	26.8786						10	26.6145						10	28.2808
12	30.4432	30.2348	31.8413		12	30.4432						12	30.2348						12	31.8413
14	41.4258	43.4442	45.7782		14	41.4258						14	43.4442						14	45.7782
16	54.0462	54.2074	58.2909		16	54.0462						16	54.2074						16	58.2909
18	66.5703	67.1233	70.9054		18	66.5703						18	67.1233						18	70.9054
20	75.6262	77.3973	82.9095		20	75.6262						20	77.3973						20	82.9095
22	84.0077	84.4423	86.1648		22	84.0077						22	84.4423						22	86.1648
					IC50	15.1584						IC50	15.0369						IC50	14.541
IC50	15.1584
	15.0369
	14.541
Mean	14.9121
SD	0.327076
Yellow roasted SJ						n = 1							n = 2							n = 3
	%	%	%		6	6.06061						6	13.8674						6	6.56304
microgam/ml	n = 1	n = 2	n = 3		8	12.5541						8	9.13006						8	10.6218
6	6.06061	13.8674	6.56304		10	23.8095						10	25.2369						10	24.8705
8	12.5541	9.13006	10.6218		12	30.7359						12	30.8355						12	29.62
10	23.8095	25.2369	24.8705		14	39.6537						14	38.7597						14	41.019
12	30.7359	30.8355	29.62		16	48.3983						16	48.7511						16	48.532
14	39.6537	38.7597	41.019		18	59.3074						18	62.0155						18	58.7219
16	48.3983	48.7511	48.532		20	71.6883						20	73.9018						20	72.9706
18	59.3074	62.0155	58.7219		22	84.1558						22	84.1516						22	85.8377
20	71.6883	73.9018	72.9706		IC50	15.6976						IC50	15.4898						IC50	15.608
22	84.1558	84.1516	85.8377
IC50	15.6976
	15.4898
	15.608
Mean	15.5984
SD	0.104213
Dark yellow-roasted SJ
	%	%	%
microgam/ml	n = 1	n = 2	n = 3			n = 1							n = 2							n = 3
6	22.1361	20.7137	22.2029		6	22.1361						6	22.2029						6	22.2029
8	48.4065	47.6066	46.6609		8	48.4065						8	46.6609						8	46.6609
10	57.1059	56.832	56.9818		10	57.1059						10	56.9818						10	56.9818
12	66.0637	65.6223	65.5681		12	66.0637						12	65.5681						12	65.5681
14	80.3618	78.329	77.5369		14	80.3618						14	77.5369						14	77.5369
16	93.5401	92.6023	92.281		16	93.5401						16	92.281						16	92.281
18	97.5883	96.2576	94.1891		18	97.5883						18	94.1891						18	94.1891
20	99.2248	99.3037	98.8725		20	99.2248						20	98.8725						20	98.8725
22	99.4832	99.5648	99.5663		IC50	9.20187						IC50	9.36829						IC50	9.36829
IC50	9.20187
	9.36829
	9.36829
Mean	9.31282
SD	0.0960871
Scorched-roasted SJ
	%	%	%
microgam/ml	n = 1	n = 2	n = 3			n = 1							n = 2							n = 3
6	18.6908	16.8842	19.0807		6	18.6908						6	16.8842						6	19.0807
8	31.0078	26.5448	28.7944		8	31.0078						8	26.5448						8	28.7944
10	36.6925	33.9426	35.039		10	36.6925						10	33.9426						10	35.039
12	45.9087	45.5178	47.5282		12	45.9087						12	45.5178						12	47.5282
14	56.5891	56.0487	55.3339		14	56.5891						14	56.0487						14	55.3339
16	67.4419	65.7963	65.7415		16	67.4419						16	65.7963						16	65.7415
18	74.5909	73.5422	74.6748		18	74.5909						18	73.5422						18	74.6748
20	84.6684	83.3768	83.8682		20	84.6684						20	83.3768						20	83.8682
22	94.9182	94.1688	96.5308		22	94.9182						22	94.1688						22	96.5308
					IC50	12.6745						IC50	12.9449						IC50	12.6819
IC50	12.6745
	12.9449
	12.6819
Mean	12.7671
SD	0.154044
Charred-roasted SJ
	%	%	%
microgam/ml	n = 1	n = 2	n = 3			n = 1							n = 2							n = 3
6	5.28139	4.69974	5.69456		6	5.28139						6	4.69974						6	5.69456
8	7.27273	7.5718	8.02416		8	7.27273						8	7.5718						8	8.02416
10	16.71	17.3194	17.8602		10	16.71						10	17.3194						10	17.8602
12	21.039	20.4526	21.6566		12	21.039						12	20.4526						12	21.6566
14	25.8009	24.282	26.8335		14	25.8009						14	24.282						14	26.8335
16	29.5238	28.7206	29.2494		16	29.5238						16	28.7206						16	29.2494
18	35.671	35.074	35.0302		18	35.671						18	35.074						18	35.0302
20	43.4632	50.0435	49.7843		20	43.4632						20	50.0435						20	49.7843
22	62.1645	61.1836	62.1225		22	62.1645						22	61.1836						22	62.1225
					IC50	21.0786						IC50	20.7367						IC50	20.5742
IC50	21.0786
	20.7367
	20.5742
Mean	20.7965
SD	0.25746

## Sheet: IC50 compounds - ABTS
TROLOX, IC50
Conc	n = 1	n = 2	n = 3
	n = 1	n = 2	n = 3
1	13.0485	12.4122	12.645
1.5	18.8222	16.1593	19.3735
2	28.8684	28.103	29.2343
2.5	43.3025	41.6862	41.0673
3	54.9654	54.8009	55.6845
3.5	66.1663	62.8806	65.7773
4	73.0947	72.2482	76.4501
4.5	83.2564	83.4895	83.4107
5	91.455	90.3981	91.5313
5.5	96.5358	97.4239	97.9118
n = 1
Conc	%
1	13.0485
1.5	18.8222
2	28.8684
2.5	43.3025
3	54.9654
3.5	66.1663
4	73.0947
4.5	83.2564
5	91.455
5.5	96.5358
IC50	2.89864
n = 2
Conc	%
1	12.4122
1.5	16.1593
2	28.103
2.5	41.6862
3	54.8009
3.5	62.8806
4	72.2482
4.5	83.4895
5	90.3981
5.5	97.4239
IC50	2.95406
n = 3
Conc	%
1	12.645
1.5	19.3735
2	29.2343
2.5	41.0673
3	55.6845
3.5	65.7773
4	76.4501
4.5	83.4107
5	91.5313
5.5	97.9118
IC50	2.88665
Trolox
IC50	µg/ml
n = 1	2.89864
n = 2	2.95406
n = 3	2.88665
Mean	2.91312
SD	0.0359642
Acid Gallic, IC50
Conc	n = 1	n = 2	n = 3
1	1.84758	7.61124	6.38051
1.2	10.5081	12.7635	13.3411
1.4	20.3233	18.6183	18.2135
1.6	35.5658	32.904	32.2506
1.8	46.5358	43.4426	43.8515
2	56.9284	53.8642	54.7564
2.2	63.8568	61.007	61.0209
2.4	74.0185	73.0679	72.8538
2.6	82.2171	79.6253	79.2343
2.8	89.7229	88.6417	89.4432
n = 1
Conc	%
1	1.86698
1.2	9.56826
1.4	19.4866
1.6	34.8891
1.8	45.9743
2	56.4761
2.2	63.4772
2.4	73.7456
2.6	82.0303
2.8	89.6149
IC50	1.94534
n = 2
Conc	%
1	7.72889
1.2	11.415
1.4	17.3603
1.6	31.8668
1.8	42.5684
2	53.151
2.2	60.4043
2.4	72.6516
2.6	79.3103
2.8	88.4661
IC50	1.97351
n = 3
Conc	%
1	6.58683
1.2	10.5389
1.4	15.5689
1.6	30.0599
1.8	42.0359
2	53.2934
2.2	59.7605
2.4	71.976
2.6	78.5629
2.8	89.1018
IC50	1.98763
Acid gallic
IC50
IC50	1.94534
	1.97351
	1.98763
Mean	1.96883
SD	0.0215316
Quercetin, IC50
Conc	n = 1	n = 2	n = 3
1	1.84758	7.61124	6.38051
1.2	10.5081	12.7635	13.3411
1.4	20.3233	18.6183	18.2135
1.6	35.5658	32.904	32.2506
1.8	46.5358	43.4426	43.8515
2	56.9284	53.8642	54.7564
2.2	63.8568	61.007	61.0209
2.4	74.0185	73.0679	72.8538
2.6	82.2171	79.6253	79.2343
2.8	89.7229	88.6417	89.4432
n = 1
Conc	%
1	5.33485
1.2	10.4427
1.4	16.9126
1.6	30.874
1.8	38.933
2	48.2406
2.2	56.0726
2.4	65.9478
2.6	76.731
2.8	84.9035
IC50	2.04337
n = 2
Conc	%
1	6.27854
1.2	10.3881
1.4	18.0365
1.6	31.1644
1.8	38.8128
2	48.2877
2.2	53.5388
2.4	69.863
2.6	78.4247
2.8	86.4155
IC50	2.02654
n = 3
Conc	%
1	7.56694
1.2	14.6682
1.4	18.8591
1.6	26.4261
1.8	36.0885
2	47.6135
2.2	57.0431
2.4	62.7474
2.6	72.9919
2.8	87.8929
IC50	2.05454
Quercetin	IC50
	2.04337
	2.02654
	2.05454
IC50	2.04149
SD	0.0140972
RUTIN, IC50
Conc	n = 1	n = 2	n = 3
1	15.625	14.7982	19.2568
2	27.9018	26.3453	23.8739
3	37.7232	35.8744	36.1486
4	47.0982	47.87	47.2973
5	51.6741	51.3453	50.6757
6	62.9464	62.1076	62.3874
7	74.1071	71.6368	70.8333
8	84.1518	88.565	87.7252
9	91.8527	94.0583	91.2162
10	96.0938	97.0852	98.536
n = 1
Conc	%
1	15.625
2	27.9018
3	37.7232
4	47.0982
5	51.6741
6	62.9464
7	74.1071
8	84.1518
9	91.8527
10	96.0938
IC50	4.51646
n = 2
Conc	%
1	14.7982
2	26.3453
3	35.8744
4	47.87
5	51.3453
6	62.1076
7	71.6368
8	88.565
9	94.0583
10	97.0852
IC50	4.55145
n = 3
Conc	%
1	19.2568
2	23.8739
3	36.1486
4	47.2973
5	50.6757
6	62.3874
7	70.8333
8	87.7252
9	91.2162
10	98.536
IC50	4.54847
RUTIN	IC50
	4.51646
	4.55145
	4.54847
IC50	4.5388
SD	0.0193971

## Sheet: IC50, SJ extracts, ABTS
IC50 of methanol SJ extracts in ABTS
Oven-dried SJ (Non-roasted SJ material)
	%	%	%
Conc	n = 1	n = 2	n = 3			n = 1							n = 2							n = 3
2	12.1247	9.08033	11.9628		2	12.1247						2	9.08033						2	11.9628
4	25.0577	22.1187	23.5772		4	25.0577						4	22.1187						4	23.5772
6	36.7206	35.1572	35.8885		6	36.7206						6	35.1572						6	35.8885
8	49.7691	49.9418	49.8258		8	49.7691						8	49.9418						8	49.8258
10	62.7021	61.1176	61.5563		10	62.7021						10	61.1176						10	61.5563
12	73.0947	72.4098	74.4483		12	73.0947						12	72.4098						12	74.4483
14	90.6467	90.1048	82.1138		14	90.6467						14	90.1048						14	82.1138
16	93.9954	96.0419	95.5865		16	93.9954						16	96.0419						16	95.5865
					IC50	8.09465						IC50	8.29512						IC50	8.2698
IC50	8.09465
	8.29512
	8.2698
Mean	8.21985
SD	0.109166
Yellow roasted SJ						n = 1							n = 2							n = 3
	%	%	%		2	11.7107						2	9.9768						2	10.0462
microgam/ml	n = 1	n = 2	n = 3		4	25.9472						4	23.7819						4	20.4388
2	11.7107	9.9768	10.0462		6	36.3949						6	35.4988						6	35.3349
4	25.9472	23.7819	20.4388		8	49.4834						8	50.464						8	50.5774
6	36.3949	35.4988	35.3349		10	62.3421						10	60.6729						10	60.5081
8	49.4834	50.464	50.5774		12	72.9047						12	73.0858						12	72.2864
10	62.3421	60.6729	60.5081		14	89.667						14	88.8631						14	88.4527
12	72.9047	73.0858	72.2864		16	93.4558						16	94.5476						16	95.1501
14	89.667	88.8631	88.4527		IC50	8.1314						IC50	8.25533						IC50	8.34817
16	93.4558	94.5476	95.1501
IC50	8.1314
	8.25533
	8.34817
Mean	8.24497
SD	0.108753
Dark yellow-roasted SJ
	%	%	%
microgam/ml	n = 1	n = 2	n = 3			n = 1							n = 2							n = 3
2	22.1361	20.7137	22.2029		2	31.9173						2	31.4581						2	31.2285
4	48.4065	47.6066	46.6609		4	43.9724						4	42.8243						4	43.5132
6	57.1059	56.832	56.9818		6	52.9277						6	56.372						6	54.535
8	66.0637	65.6223	65.5681		8	65.7865						8	64.868						8	64.0643
10	80.3618	78.329	77.5369		10	74.5121						10	75.3157						10	73.5936
12	93.5401	92.6023	92.281		12	91.6188						12	90.4707						12	91.2744
14	97.5883	96.2576	94.1891		14	96.9001						14	97.9334						14	97.7038
					IC50	5.23858						IC50	5.2138						IC50	5.30166
IC50	5.23858
	5.2138
	5.30166
Mean	5.25135
SD	0.0453009
Scorched-roasted SJ
	%	%	%
microgam/ml	n = 1	n = 2	n = 3			n = 1							n = 2							n = 3
2	25.6912	26.0369	25.2304		2	25.6912						2	26.0369						2	25.2304
4	33.1797	33.6406	35.7143		4	33.1797						4	33.6406						4	35.7143
6	41.3594	40.7834	40.3226		6	41.3594						6	40.7834						6	40.3226
8	58.4101	56.7972	58.0645		8	58.4101						8	56.7972						8	58.0645
10	70.0461	69.1244	69.47		10	70.0461						10	69.1244						10	69.47
12	82.0276	80.0691	80.8756		12	82.0276						12	80.0691						12	80.8756
14	97.1198	98.2719	97.6959		14	97.1198						14	98.2719						14	97.6959
					IC50	6.64183						IC50	6.70438						IC50	6.63752
IC50	6.64183
	6.70438
	6.63752
Mean	6.66124
SD	0.0374172
Charred-roasted SJ
	%	%	%
microgam/ml	n = 1	n = 2	n = 3			n = 1							n = 2							n = 3
2	11.0594	12.922	11.4086		2	11.0594						2	12.922						2	11.4086
4	18.7427	17.8114	14.7846		4	18.7427						4	17.8114						4	14.7846
6	24.447	23.865	21.3038		6	24.447						6	23.865						6	21.3038
8	40.9779	39.5809	38.0675		8	40.9779						8	39.5809						8	38.0675
10	52.2701	51.8044	50.291		10	52.2701						10	51.8044						10	50.291
12	66.9383	66.5891	65.3085		12	66.9383						12	66.5891						12	65.3085
14	74.0396	76.2515	75.9022		14	74.0396						14	76.2515						14	75.9022
16	80.7916	86.2631	84.7497		16	80.7916						16	86.2631						16	84.7497
					IC50	9.7145						IC50	9.55297						IC50	9.83251
IC50	9.7145
	9.55297
	9.83251
Mean	9.69999
SD	0.140334
