# Supplementary material for: Effects of Roasting on Antibacterial and Antioxidant Properties of Sophora japonica Buds—The Involvements of Rutin and Quercetin Constituents
Source: Plants (Basel). 2024 Nov 28;13(23):3337. doi: 10.3390/plants13233337 (PMC11644262; doi:10.3390/plants13233337)
Supplement: Supplementary file 1 [file plants-13-03337-s001.zip › S1_Data/quercetin, catechin standards, total flavonoids of SJ.xlsx]

## Sheet: calculated base on catechin
Catechin standard curve
Concentration	OD increments
0	0
0.1	0.2135
0.2	0.4265
0.4	0.7165
0.6	1.105
0.8	1.429
Measure at concentration of 0.025mg (equal to 25 microgam) EXTRACT/ 1 ml
												3.0769 because the extraction yield was 32.5%, meaning that 1 g of extract was yield from 3.0769 g initial powder
Hot oven-dried (non roasted SJ)	OD-OD blank
				µg CATECHIN equivalent in 25 µg EXTRACT			mg CATECHIN equivalent in 1 g EXTRACT					mg/ g dried initial powder (extraction yield 32.5%)
	n = 1	n = 2	n = 3	n = 1	n = 2	n = 3	n = 1	n = 2	n = 3	Mean	SD	n = 1	n = 2	n = 3	Mean	SD
	0.623	0.612	0.598	0.335601	0.329364	0.321427	134.241	131.746	128.571	131.519	2.84174	43.6285	42.8177	41.7858	42.744	0.923574
Yellow-roasted SJ	OD-OD blank
				µg CATECHIN equivalent in 25 µg EXTRACT			mg CATECHIN equivalent in 1 g EXTRACT					mg/ g dried initial powder (extraction yield 32.5%)
	n = 1	n = 2	n = 3	n = 1	n = 2	n = 3	n = 1	n = 2	n = 3	Mean	SD	n = 1	n = 2	n = 3	Mean	SD
	0.613	0.588	0.608	0.329931	0.315757	0.327096	131.973	126.303	130.839	129.705	3.00023	42.8914	41.0487	42.5229	42.1543	0.975082
Dark yellow-roasted SJ	OD-OD blank
				µg CATECHIN equivalent in 25 µg EXTRACT			mg CATECHIN equivalent in 1 g EXTRACT					mg/ g dried initial powder (extraction yield 32.5%)
	n = 1	n = 2	n = 3	n = 1	n = 2	n = 3	n = 1	n = 2	n = 3	Mean	SD	n = 1	n = 2	n = 3	Mean	SD
	0.633	0.569	0.618	0.341271	0.304984	0.332766	136.508	121.994	133.107	130.536	7.59117	44.3656	39.6482	43.2599	42.4246	2.46715
Scorched roasted-SJ	OD-OD blank
				µg CATECHIN equivalent in 25 µg EXTRACT			mg CATECHIN equivalent in 1 g EXTRACT					mg/ g dried initial powder (extraction yield 32.5%)
	n = 1	n = 2	n = 3	n = 1	n = 2	n = 3	n = 1	n = 2	n = 3	Mean	SD	n = 1	n = 2	n = 3	Mean	SD
	0.596	0.628	0.588	0.320293	0.338436	0.315757	128.117	135.374	126.303	129.931	4.80037	41.6383	43.997	41.0487	42.228	1.56013
Charred roasted-SJ
	OD-OD blank
				µg CATECHIN equivalent in 25 µg EXTRACT			mg CATECHIN equivalent in 1 g EXTRACT					mg/ g dried initial powder (extraction yield 32.5%)
	n = 1	n = 2	n = 3	n = 1	n = 2	n = 3	n = 1	n = 2	n = 3	Mean	SD	n = 1	n = 2	n = 3	Mean	SD
	0.427	0.369	0.441	0.224471	0.191586	0.232409	89.7885	76.6343	92.9637	86.4622	8.65794	29.1815	24.9063	30.2134	28.1004	2.81385
	CATECHIN EQUIVALENT
	Extract	Dried powder
Non-roasted	131.519	42.744
Yellow-roasted	129.705	42.1543
Dark yellow-roasted	130.536	42.4246
Scorched-roasted	129.931	42.228
Charred-roasted	86.4622	28.1004
	SD 1	SD 2
	2.84174	0.923574
	3.00023	0.975082
	7.59117	2.46715
	4.80037	1.56013
	8.65794	2.81385

## Sheet: calculated base on quercetin
Quercetin standard curve
Concentration	OD increments
0	0
0.1	0.2209
0.2	0.351
0.4	0.683
0.6	1.0068
0.8	1.2065
Measure at concentration of 0.025mg (equal to 25 microgam) EXTRACT/ 1 ml
												3.0769 because the extraction yield was 32.5%, meaning that 1 g of extract was yield from 3.0769 g initial powder
Hot oven-dried (non roasted SJ)	OD-OD blank
				µg QUERCETIN equivalent in 25 µg EXTRACT			mg QUERCETIN equivalent in 1 g EXTRACT					mg/ g dried initial powder (extraction yield 32.5%)
	n = 1	n = 2	n = 3	n = 1	n = 2	n = 3	n = 1	n = 2	n = 3	Mean	SD	n = 1	n = 2	n = 3	Mean	SD
	0.623	0.612	0.598	0.379653	0.372406	0.363181	151.861	148.962	145.272	148.699	3.30236	49.3553	48.4131	47.2139	48.3274	1.07327
Yellow-roasted SJ
	OD-OD blank
				µg QUERCETIN equivalent in 25 µg EXTRACT			mg QUERCETIN equivalent in 1 g EXTRACT					mg/ g dried initial powder (extraction yield 32.5%)
	n = 1	n = 2	n = 3	n = 1	n = 2	n = 3	n = 1	n = 2	n = 3	Mean	SD	n = 1	n = 2	n = 3	Mean	SD
	0.613	0.588	0.608	0.373065	0.356592	0.36977	149.226	142.637	147.908	146.59	3.48653	48.4987	46.3573	48.0705	47.6422	1.13313
Dark yellow-roasted SJ	OD-OD blank
				µg QUERCETIN equivalent in 25 µg EXTRACT			mg QUERCETIN equivalent in 1 g EXTRACT					mg/ g dried initial powder (extraction yield 32.5%)
	n = 1	n = 2	n = 3	n = 1	n = 2	n = 3	n = 1	n = 2	n = 3	Mean	SD	n = 1	n = 2	n = 3	Mean	SD
	0.633	0.569	0.618	0.386242	0.344073	0.376359	154.497	137.629	150.544	147.557	8.82161	50.2119	44.7299	48.927	47.9563	2.86704
Scorched roasted-SJ	OD-OD blank
				µg QUERCETIN equivalent in 25 µg EXTRACT			mg QUERCETIN equivalent in 1 g EXTRACT					mg/ g dried initial powder (extraction yield 32.5%)
	n = 1	n = 2	n = 3	n = 1	n = 2	n = 3	n = 1	n = 2	n = 3	Mean	SD	n = 1	n = 2	n = 3	Mean	SD
	0.596	0.628	0.588	0.361863	0.382948	0.356592	144.745	153.179	142.637	146.854	5.57844	47.0426	49.7836	46.3573	47.7278	1.81301
Charred roasted-SJ	OD-OD blank			µg QUERCETIN equivalent in 25 µg EXTRACT			mg QUERCETIN equivalent in 1 g EXTRACT					mg/ g dried initial powder (extraction yield 32.5%)
	n = 1	n = 2	n = 3	n = 1	n = 2	n = 3	n = 1	n = 2	n = 3	Mean	SD	n = 1	n = 2	n = 3	Mean	SD
	0.427	0.369	0.441	0.250511	0.212295	0.259735	100.204	84.918	103.894	96.3388	10.0613	32.5666	27.5985	33.7658	31.3103	3.26994
Quercetin
	QUERCETIN EQUIVALENT
	Extract		Dried powder
	Mean	SD	Mean	SD
Non-roasted	148.699	3.30236	48.3274	1.07327
Yellow-roasted	146.59	3.48653	47.6422	1.13313
Dark yellow-roasted	147.557	8.82161	47.9563	2.86704
Scorched-roasted	146.854	5.57844	47.7278	1.81301
Charred-roasted	96.3388	10.0613	31.3103	3.26994
	QUERCETIN EQUIVALENT
	Extract	Dried powder
Non-roasted	148.699	48.3274
Yellow-roasted	146.59	47.6422
Dark yellow-roasted	147.557	47.9563
Scorched-roasted	146.854	47.7278
Charred-roasted	96.3388	31.3103
	SD 1	SD 2
	3.30236	1.07327
	3.48653	1.13313
	8.82161	2.86704
	5.57844	1.81301
	10.0613	3.26994
